# Supplementary material for: A key to the flat grass scale genus Nipponaclerda (Hemiptera, Coccomorpha, Aclerdidae)
Source: Zookeys. 2019 Jul 9;862:81–7. doi: 10.3897/zookeys.862.35294 (PMC6635403; doi:10.3897/zookeys.862.35294)
Supplement: XML Treatment for Nipponaclerda [file zookeys.862.35294-treatment1.xml]

<!DOCTYPE tp:taxon-treatment
  PUBLIC "-//TaxonX//DTD Taxonomic Treatment Publishing DTD v0 20100105//EN" "tax-treatment-NSO.dtd">
<tp:taxon-treatment xmlns:tp="http://www.plazi.org/taxpub"><tp:treatment-meta><kwd-group><label>Taxon classification</label><kwd><named-content xmlns:xlink="http://www.w3.org/1999/xlink" content-type="kingdom">Animalia</named-content></kwd><kwd><named-content xmlns:xlink="http://www.w3.org/1999/xlink" content-type="order">Hemiptera</named-content></kwd><kwd><named-content xmlns:xlink="http://www.w3.org/1999/xlink" content-type="family">Aclerdidae</named-content></kwd></kwd-group><mixed-citation publication-type="journal"><person-group><name><surname>Schneider</surname><given-names>Scott A.</given-names></name></person-group><article-title>A key to the flat grass scale genus <italic><tp:taxon-name><tp:taxon-name-part taxon-name-part-type="genus" reg="Nipponaclerda">Nipponaclerda</tp:taxon-name-part></tp:taxon-name></italic> (<tp:taxon-name><tp:taxon-name-part taxon-name-part-type="order">Hemiptera</tp:taxon-name-part></tp:taxon-name>, <tp:taxon-name><tp:taxon-name-part taxon-name-part-type="above-genus">Coccomorpha</tp:taxon-name-part></tp:taxon-name>, <tp:taxon-name><tp:taxon-name-part taxon-name-part-type="family">Aclerdidae</tp:taxon-name-part></tp:taxon-name>)</article-title><source>Zookeys</source><day>09</day><month>7</month><year>2019</year><volume>862</volume><fpage>81</fpage><lpage>87</lpage><pub-id pub-id-type="doi">10.3897/zookeys.862.35294</pub-id></mixed-citation></tp:treatment-meta><tp:nomenclature><tp:taxon-name>
            <tp:taxon-name-part taxon-name-part-type="genus" reg="Nipponaclerda">Nipponaclerda</tp:taxon-name-part>
          </tp:taxon-name><tp:taxon-authority>McConnell, 1954</tp:taxon-authority><tp:nomenclature-citation-list><tp:nomenclature-citation><tp:taxon-name>
                <tp:taxon-name-part taxon-name-part-type="genus" reg="Nipponaclerda">Nipponaclerda</tp:taxon-name-part>
              </tp:taxon-name><comment><xref ref-type="bibr" rid="B11">McConnell 1954</xref>: 107.</comment></tp:nomenclature-citation></tp:nomenclature-citation-list></tp:nomenclature><tp:treatment-sec sec-type="type species" id="SECID0E3JAC"><title>Type species.</title><p><italic><tp:taxon-name><tp:taxon-name-part taxon-name-part-type="genus" reg="Aclerda">Aclerda</tp:taxon-name-part><tp:taxon-name-part taxon-name-part-type="species" reg="biwakoensis">biwakoensis</tp:taxon-name-part></tp:taxon-name></italic> Kuwana by monotypy and original designation.</p></tp:treatment-sec><tp:treatment-sec sec-type="comments" id="SECID0ENKAC"><title>Comments.</title><p><italic><tp:taxon-name><tp:taxon-name-part taxon-name-part-type="genus" reg="Nipponaclerda">Nipponaclerda</tp:taxon-name-part></tp:taxon-name></italic> are classified within the subfamily <tp:taxon-name><tp:taxon-name-part taxon-name-part-type="subfamily">Aclerdinae</tp:taxon-name-part></tp:taxon-name> Cockerell (<xref ref-type="bibr" rid="B4">Hodgson and Millar 2002</xref>), with <italic><tp:taxon-name><tp:taxon-name-part taxon-name-part-type="genus" reg="Aclerda">Aclerda</tp:taxon-name-part></tp:taxon-name></italic> Signoret and <italic><tp:taxon-name><tp:taxon-name-part taxon-name-part-type="genus" reg="Lecanaclerda">Lecanaclerda</tp:taxon-name-part></tp:taxon-name></italic> Hodgson &amp; Millar. Members of this genus are similar to species of <italic><tp:taxon-name><tp:taxon-name-part taxon-name-part-type="genus" reg="Aclerda">Aclerda</tp:taxon-name-part></tp:taxon-name></italic> but can be distinguished in the adult female stage by the poor development of anal ring setae, which are few in number, shorter than the anal plate, and never extend beyond the body apex (<xref ref-type="bibr" rid="B1">Borchsenius 1960</xref>). In adult females of <italic><tp:taxon-name><tp:taxon-name-part taxon-name-part-type="genus" reg="Aclerda">Aclerda</tp:taxon-name-part></tp:taxon-name></italic>, these setae are numerous, long, and usually protrude beyond the posterior body margin; however, these setae fail to extend beyond the margin in <italic><tp:taxon-name><tp:taxon-name-part taxon-name-part-type="genus" reg="Aclerda">A.</tp:taxon-name-part><tp:taxon-name-part taxon-name-part-type="species" reg="pasquieri">pasquieri</tp:taxon-name-part></tp:taxon-name></italic> Balachowsky, <italic><tp:taxon-name><tp:taxon-name-part taxon-name-part-type="genus" reg="Aclerda">A.</tp:taxon-name-part><tp:taxon-name-part taxon-name-part-type="species" reg="sinaloaensis">sinaloaensis</tp:taxon-name-part></tp:taxon-name></italic> McConnell, and <italic><tp:taxon-name><tp:taxon-name-part taxon-name-part-type="genus" reg="Aclerda">A.</tp:taxon-name-part><tp:taxon-name-part taxon-name-part-type="species" reg="subterranea">subterranea</tp:taxon-name-part></tp:taxon-name></italic> Signoret. Additionally, dorsal conical pores (referred to as invaginated setae in <xref ref-type="bibr" rid="B11">McConnell 1954</xref>) can be found in species of <italic><tp:taxon-name><tp:taxon-name-part taxon-name-part-type="genus" reg="Aclerda">Aclerda</tp:taxon-name-part></tp:taxon-name></italic> but are absent from <italic><tp:taxon-name><tp:taxon-name-part taxon-name-part-type="genus" reg="Nipponaclerda">Nipponaclerda</tp:taxon-name-part></tp:taxon-name></italic>. There are no discernable differences between the immature instars of these two genera but adult males of <italic><tp:taxon-name><tp:taxon-name-part taxon-name-part-type="genus" reg="Nipponaclerda">Nipponaclerda</tp:taxon-name-part></tp:taxon-name></italic> can be differentiated by the encircling marginal setae, absence of dorsal invaginated conical pores, and reduction in the number of anal ring setae (<xref ref-type="bibr" rid="B11">McConnell 1954</xref>). The adult male stage has only been described for <italic><tp:taxon-name><tp:taxon-name-part taxon-name-part-type="genus" reg="Nipponaclerda">N.</tp:taxon-name-part><tp:taxon-name-part taxon-name-part-type="species" reg="biwakoensis">biwakoensis</tp:taxon-name-part></tp:taxon-name></italic>.</p><p>The list of host genera reported in ScaleNet (<ext-link xmlns:xlink="http://www.w3.org/1999/xlink" xlink:type="simple" ext-link-type="uri" xlink:href="http://scalenet.info/">http://scalenet.info/</ext-link>; last accessed 19 March 2019) for <italic><tp:taxon-name><tp:taxon-name-part taxon-name-part-type="genus" reg="Nipponaclerda">Nipponaclerda</tp:taxon-name-part></tp:taxon-name></italic> species includes: <italic><tp:taxon-name><tp:taxon-name-part taxon-name-part-type="genus" reg="Agropyron">Agropyron</tp:taxon-name-part></tp:taxon-name></italic>, <italic><tp:taxon-name><tp:taxon-name-part taxon-name-part-type="genus" reg="Bambusa">Bambusa</tp:taxon-name-part></tp:taxon-name></italic>, <italic><tp:taxon-name><tp:taxon-name-part taxon-name-part-type="genus" reg="Fargesia">Fargesia</tp:taxon-name-part></tp:taxon-name></italic>, <italic><tp:taxon-name><tp:taxon-name-part taxon-name-part-type="genus" reg="Phragmites">Phragmites</tp:taxon-name-part></tp:taxon-name></italic>, <italic><tp:taxon-name><tp:taxon-name-part taxon-name-part-type="genus" reg="Sorghum">Sorghum</tp:taxon-name-part></tp:taxon-name></italic> (<tp:taxon-name><tp:taxon-name-part taxon-name-part-type="family">Poaceae</tp:taxon-name-part></tp:taxon-name>), and <italic><tp:taxon-name><tp:taxon-name-part taxon-name-part-type="genus" reg="Juncus">Juncus</tp:taxon-name-part></tp:taxon-name></italic> (<tp:taxon-name><tp:taxon-name-part taxon-name-part-type="family">Juncaceae</tp:taxon-name-part></tp:taxon-name>) (<xref ref-type="bibr" rid="B1">Borchsenius 1960</xref>; <xref ref-type="bibr" rid="B3">García Morales et al. 2016</xref>; <xref ref-type="bibr" rid="B11">McConnell 1954</xref>; <xref ref-type="bibr" rid="B12">Wang 1994</xref>; <xref ref-type="bibr" rid="B13">Wang and Zhang 1994</xref>; <xref ref-type="bibr" rid="B16">Zhang 1998</xref>).</p><sec sec-type="Species list" id="SECID0EFBAE"><title>Species list</title><p><italic><tp:taxon-name><tp:taxon-name-part taxon-name-part-type="genus" reg="Nipponaclerda">Nipponaclerda</tp:taxon-name-part><tp:taxon-name-part taxon-name-part-type="species" reg="biwakoensis">biwakoensis</tp:taxon-name-part></tp:taxon-name></italic> (Kuwana, 1907: 187)</p><p><italic><tp:taxon-name><tp:taxon-name-part taxon-name-part-type="genus" reg="Nipponaclerda">Nipponaclerda</tp:taxon-name-part><tp:taxon-name-part taxon-name-part-type="species" reg="leptodermis">leptodermis</tp:taxon-name-part></tp:taxon-name></italic> Wang &amp; Zhang, 1994: 94</p><p><italic><tp:taxon-name><tp:taxon-name-part taxon-name-part-type="genus" reg="Nipponaclerda">Nipponaclerda</tp:taxon-name-part><tp:taxon-name-part taxon-name-part-type="species" reg="triumpha">triumpha</tp:taxon-name-part></tp:taxon-name></italic> Zhang, 1998: 7</p><p><italic><tp:taxon-name><tp:taxon-name-part taxon-name-part-type="genus" reg="Nipponaclerda">Nipponaclerda</tp:taxon-name-part><tp:taxon-name-part taxon-name-part-type="species" reg="turanica">turanica</tp:taxon-name-part></tp:taxon-name></italic> (Borchsenius, 1950: 156)</p><!--PageBreak--></sec><sec sec-type="Key to genera of Aclerdidae based on adult females" id="SECID0E5CAE"><title>Key to genera of <tp:taxon-name><tp:taxon-name-part taxon-name-part-type="family">Aclerdidae</tp:taxon-name-part></tp:taxon-name> based on adult females</title><table-wrap content-type="key" position="anchor" orientation="portrait"><table id="TID0EYFAC" rules="all"><tbody><tr><td rowspan="1" colspan="1">1</td><td rowspan="1" colspan="1">Legs and antennae fully developed; pregenital disc-pores present across abdominal segments medially</td><td rowspan="1" colspan="1">
                      <bold><italic><tp:taxon-name>
                            <tp:taxon-name-part taxon-name-part-type="genus" reg="Lecanaclerda">Lecanaclerda</tp:taxon-name-part>
                          </tp:taxon-name></italic></bold>
                    </td></tr><tr><td rowspan="1" colspan="1">–</td><td rowspan="1" colspan="1">Legs and antennae absent or very reduced; pregenital disc-pores absent</td><td rowspan="1" colspan="1">
                      <bold>2</bold>
                    </td></tr><tr><td rowspan="1" colspan="1">2</td><td rowspan="1" colspan="1">Caudal region of abdomen with sclerotized cone; anal cleft absent; most abundant dorsal tubular duct bilocular</td><td rowspan="1" colspan="1">
                      <bold>3</bold>
                    </td></tr><tr><td rowspan="1" colspan="1">–</td><td rowspan="1" colspan="1">Caudal region of abdomen without sclerotized cone; anal cleft clearly present; most abundant dorsal tubular duct without internal divisions or loculi</td><td rowspan="1" colspan="1">
                      <bold>4</bold>
                    </td></tr><tr><td rowspan="1" colspan="1">3</td><td rowspan="1" colspan="1">Thorax with pair of sclerotized brachial plates extending laterally onto dorsum from near spiracles</td><td rowspan="1" colspan="1">
                      <bold><italic><tp:taxon-name>
                            <tp:taxon-name-part taxon-name-part-type="genus" reg="Kwazulaclerda">Kwazulaclerda</tp:taxon-name-part>
                          </tp:taxon-name></italic></bold>
                    </td></tr><tr><td rowspan="1" colspan="1">–</td><td rowspan="1" colspan="1">Thorax without pair of sclerotized brachial plates extending laterally onto dorsum from near spiracles</td><td rowspan="1" colspan="1">
                      <bold><italic><tp:taxon-name>
                            <tp:taxon-name-part taxon-name-part-type="genus" reg="Rhodesaclerda">Rhodesaclerda</tp:taxon-name-part>
                          </tp:taxon-name></italic></bold>
                    </td></tr><tr><td rowspan="1" colspan="1">4</td><td rowspan="1" colspan="1">Anal ring usually bearing about 10–20 anal ring setae, each longer than length of anal plate, often extending beyond posterior body margin; dorsal conical pores (invaginated setae of <xref ref-type="bibr" rid="B11">McConnell 1954</xref>) present</td><td rowspan="1" colspan="1">
                      <bold><italic><tp:taxon-name>
                            <tp:taxon-name-part taxon-name-part-type="genus" reg="Aclerda">Aclerda</tp:taxon-name-part>
                          </tp:taxon-name></italic></bold>
                    </td></tr><tr><td rowspan="1" colspan="1">–</td><td rowspan="1" colspan="1">Anal ring bearing 2 groups of 3–5 setae, each much shorter than length of anal plate, or anal ring setae inconspicuous, never extending beyond body margin; dorsal conical pores (invaginated setae of <xref ref-type="bibr" rid="B11">McConnell 1954</xref>) absent</td><td rowspan="1" colspan="1">
                      <bold><italic><tp:taxon-name>
                            <tp:taxon-name-part taxon-name-part-type="genus" reg="Nipponaclerda">Nipponaclerda</tp:taxon-name-part>
                          </tp:taxon-name></italic></bold>
                    </td></tr></tbody></table></table-wrap></sec><sec sec-type="Key to Nipponaclerda based on adult females" id="SECID0EKIAE"><title>Key to <italic><tp:taxon-name><tp:taxon-name-part taxon-name-part-type="genus" reg="Nipponaclerda">Nipponaclerda</tp:taxon-name-part></tp:taxon-name></italic> based on adult females</title><table-wrap content-type="key" position="anchor" orientation="portrait"><table id="TID0EMLAC" rules="all"><tbody><tr><td rowspan="1" colspan="1">1</td><td rowspan="1" colspan="1">Marginal tuberculate setae present; few multilocular disc pores associated with spiracles only; macrotubular ducts present</td><td rowspan="1" colspan="1">
                      <bold>2</bold>
                    </td></tr><tr><td rowspan="1" colspan="1">–</td><td rowspan="1" colspan="1">Marginal tuberculate setae absent; numerous multilocular disc pores arranged in submarginal ring and associated with spiracles; macrotubular ducts absent</td><td rowspan="1" colspan="1">
                      <bold>3</bold>
                    </td></tr><tr><td rowspan="1" colspan="1">2</td><td rowspan="1" colspan="1">Marginal tuberculate setae arranged in continuous unbroken ring; multilocular disc pores variable in number, ranging from 4–20 just anterior to spiracles, rarely absent; microtubular ducts at anterior end of body numerous, arranged in 6–10 irregular rows</td><td rowspan="1" colspan="1">
                      <bold><italic><tp:taxon-name><tp:taxon-name-part taxon-name-part-type="genus" reg="Nipponaclerda">N.</tp:taxon-name-part><tp:taxon-name-part taxon-name-part-type="species" reg="biwakoensis">biwakoensis</tp:taxon-name-part></tp:taxon-name></italic> (Kuwana)</bold>
                    </td></tr><tr><td rowspan="1" colspan="1">–</td><td rowspan="1" colspan="1">Marginal tuberculate setae interrupted at anal cleft, not forming continuous unbroken ring around margin; multilocular disc pores numbering greater than 20 just anterior to spiracles; microtubular ducts at anterior end of body few, scattered, arranged in 1–4 irregular rows</td><td rowspan="1" colspan="1">
                      <bold><italic><tp:taxon-name><tp:taxon-name-part taxon-name-part-type="genus" reg="Nipponaclerda">N.</tp:taxon-name-part><tp:taxon-name-part taxon-name-part-type="species" reg="turanica">turanica</tp:taxon-name-part></tp:taxon-name></italic> (Borchsenius)</bold>
                    </td></tr><tr><td rowspan="1" colspan="1">3</td><td rowspan="1" colspan="1">Vestigial legs present on mesothorax between anterior and posterior spiracles, represented by small tubercle with approximately 7 short setae; atrium of spiracles relatively small with about 2 rows of multilocular disc pores; submarginal patch of microtubular ducts present on dorsum of head</td><td rowspan="1" colspan="1">
                      <bold><italic><tp:taxon-name><tp:taxon-name-part taxon-name-part-type="genus" reg="Nipponaclerda">N.</tp:taxon-name-part><tp:taxon-name-part taxon-name-part-type="species" reg="triumpha">triumpha</tp:taxon-name-part></tp:taxon-name></italic> Zhang</bold>
                    </td></tr><tr><td rowspan="1" colspan="1">–</td><td rowspan="1" colspan="1">Vestigial legs entirely absent; atrium of spiracles relatively large with approximately 4 rows of multilocular disc pores; microtubular ducts absent from dorsum of head</td><td rowspan="1" colspan="1">
                      <bold><italic><tp:taxon-name><tp:taxon-name-part taxon-name-part-type="genus" reg="Nipponaclerda">N.</tp:taxon-name-part><tp:taxon-name-part taxon-name-part-type="species" reg="leptodermis">leptodermis</tp:taxon-name-part></tp:taxon-name></italic> Wang &amp; Zhang</bold>
                    </td></tr><!--PageBreak--></tbody></table></table-wrap></sec></tp:treatment-sec><ref-list><ref id="B11"><mixed-citation xmlns:xlink="http://www.w3.org/1999/xlink" xlink:type="simple"><person-group><name name-style="western"><surname>McConnell</surname><given-names>HS</given-names></name></person-group> (<year>1954</year>) <article-title>A classification of the coccid family <tp:taxon-name><tp:taxon-name-part taxon-name-part-type="family">Aclerdidae</tp:taxon-name-part></tp:taxon-name> (<tp:taxon-name><tp:taxon-name-part taxon-name-part-type="superfamily">Coccoidea</tp:taxon-name-part></tp:taxon-name>, <tp:taxon-name><tp:taxon-name-part taxon-name-part-type="suborder">Homoptera</tp:taxon-name-part></tp:taxon-name>).</article-title><source>Bulletin of the Maryland Agriculture Experiment Station A</source><volume>75</volume>: <fpage>1</fpage>–<lpage>121</lpage>.</mixed-citation></ref><ref id="B4"><mixed-citation xmlns:xlink="http://www.w3.org/1999/xlink" xlink:type="simple"><person-group><name name-style="western"><surname>Hodgson</surname><given-names>CJ</given-names></name><name name-style="western"><surname>Millar</surname><given-names>IM</given-names></name></person-group> (<year>2002</year>) <article-title>A new subfamily, two new genera and three new species of <tp:taxon-name><tp:taxon-name-part taxon-name-part-type="family">Aclerdidae</tp:taxon-name-part></tp:taxon-name> (<tp:taxon-name><tp:taxon-name-part taxon-name-part-type="order">Hemiptera</tp:taxon-name-part></tp:taxon-name>: <tp:taxon-name><tp:taxon-name-part taxon-name-part-type="superfamily">Coccoidea</tp:taxon-name-part></tp:taxon-name>) from southern Africa, with a phylogenetic analysis of relationships.</article-title><source>Systematic Entomology</source><volume>27</volume>: <fpage>469</fpage>–<lpage>517</lpage>. <ext-link xlink:type="simple" ext-link-type="doi" xlink:href="10.1046/j.1365-3113.2002.00189.x">https://doi.org/10.1046/j.1365-3113.2002.00189.x</ext-link></mixed-citation></ref><ref id="B1"><mixed-citation xmlns:xlink="http://www.w3.org/1999/xlink" xlink:type="simple"><person-group><name name-style="western"><surname>Borchsenius</surname><given-names>NS</given-names></name></person-group> (<year>1960</year>) <source>Fauna of USSR, <tp:taxon-name><tp:taxon-name-part taxon-name-part-type="suborder">Homoptera</tp:taxon-name-part></tp:taxon-name>, <tp:taxon-name><tp:taxon-name-part taxon-name-part-type="family">Kermococcidae</tp:taxon-name-part></tp:taxon-name>, <tp:taxon-name><tp:taxon-name-part taxon-name-part-type="family">Asterolecaniidae</tp:taxon-name-part></tp:taxon-name>, <tp:taxon-name><tp:taxon-name-part taxon-name-part-type="family">Lecanidodiaspididae</tp:taxon-name-part></tp:taxon-name>, <tp:taxon-name><tp:taxon-name-part taxon-name-part-type="family">Aclerdidae</tp:taxon-name-part></tp:taxon-name> [English translation].</source><publisher-name>Akademiia Nauk SSSR</publisher-name>, <publisher-loc>Zoologicheskii Institut, Leningrad</publisher-loc>, <size units="page">282 pp</size>.</mixed-citation></ref><ref id="B3"><mixed-citation xmlns:xlink="http://www.w3.org/1999/xlink" xlink:type="simple"><person-group><name name-style="western"><surname>García Morales</surname><given-names>M</given-names></name><name name-style="western"><surname>Denno</surname><given-names>BD</given-names></name><name name-style="western"><surname>Miller</surname><given-names>DR</given-names></name><name name-style="western"><surname>Miller</surname><given-names>GL</given-names></name><name name-style="western"><surname>Ben-Dov</surname><given-names>Y</given-names></name><name name-style="western"><surname>Hardy</surname><given-names>NB</given-names></name></person-group> (<year>2016</year>) ScaleNet: A Literature-based model of scale insect biology and systematics. Database 2016: bav118. <ext-link xlink:type="simple" ext-link-type="doi" xlink:href="10.1093/database/bav118">https://doi.org/10.1093/database/bav118</ext-link></mixed-citation></ref><ref id="B12"><mixed-citation xmlns:xlink="http://www.w3.org/1999/xlink" xlink:type="simple"><person-group><name name-style="western"><surname>Wang</surname><given-names>T-C</given-names></name></person-group> (<year>1994</year>) <source>Economic insect fauna of China: <tp:taxon-name><tp:taxon-name-part taxon-name-part-type="suborder">Homoptera</tp:taxon-name-part></tp:taxon-name>: <tp:taxon-name><tp:taxon-name-part taxon-name-part-type="superfamily">Coccoidea</tp:taxon-name-part></tp:taxon-name>: <tp:taxon-name><tp:taxon-name-part taxon-name-part-type="family">Coccidae</tp:taxon-name-part></tp:taxon-name>, <tp:taxon-name><tp:taxon-name-part taxon-name-part-type="family">Asterolecaniidae</tp:taxon-name-part></tp:taxon-name>, <tp:taxon-name><tp:taxon-name-part taxon-name-part-type="family">Lecanodiaspididae</tp:taxon-name-part></tp:taxon-name>, <tp:taxon-name><tp:taxon-name-part taxon-name-part-type="family">Cerococcidae</tp:taxon-name-part></tp:taxon-name>, <tp:taxon-name><tp:taxon-name-part taxon-name-part-type="family">Aclerdidae</tp:taxon-name-part></tp:taxon-name> [English translation].</source><publisher-name>Boletin del Museo de Entomologia de la Universidad del Valle Science Press Beijing</publisher-name>, <publisher-loc>China</publisher-loc>, <size units="page">302 pp</size>.</mixed-citation></ref><ref id="B13"><mixed-citation xmlns:xlink="http://www.w3.org/1999/xlink" xlink:type="simple"><person-group><name name-style="western"><surname>Wang</surname><given-names>T</given-names></name><name name-style="western"><surname>Zhang</surname><given-names>X</given-names></name></person-group> (<year>1994</year>) <article-title>A new species of the genus <italic><tp:taxon-name><tp:taxon-name-part taxon-name-part-type="genus">Nipponaclerda</tp:taxon-name-part></tp:taxon-name></italic> McConnell (<tp:taxon-name><tp:taxon-name-part taxon-name-part-type="suborder">Homoptera</tp:taxon-name-part></tp:taxon-name>: <tp:taxon-name><tp:taxon-name-part taxon-name-part-type="superfamily">Coccoidea</tp:taxon-name-part></tp:taxon-name>, <tp:taxon-name><tp:taxon-name-part taxon-name-part-type="family">Aclerdidae</tp:taxon-name-part></tp:taxon-name>).</article-title><source>Acta Entomologica Sinica</source><volume>37</volume>: <fpage>94</fpage>–<lpage>96</lpage>.</mixed-citation></ref><ref id="B16"><mixed-citation xmlns:xlink="http://www.w3.org/1999/xlink" xlink:type="simple"><person-group><name name-style="western"><surname>Zhang</surname><given-names>X</given-names></name></person-group> (<year>1998</year>) <article-title>A new species of <italic><tp:taxon-name><tp:taxon-name-part taxon-name-part-type="genus">Nipponaclerda</tp:taxon-name-part></tp:taxon-name></italic> (<tp:taxon-name><tp:taxon-name-part taxon-name-part-type="suborder">Homoptera</tp:taxon-name-part></tp:taxon-name>: <tp:taxon-name><tp:taxon-name-part taxon-name-part-type="family">Aclerdidae</tp:taxon-name-part></tp:taxon-name>).</article-title><source>Entomological Journal of East China</source><volume>7</volume>: <fpage>7</fpage>–<lpage>8</lpage>.</mixed-citation></ref></ref-list></tp:taxon-treatment>
