# Supplementary material for: A key to the flat grass scale genus Nipponaclerda (Hemiptera, Coccomorpha, Aclerdidae)
Source: Zookeys. 2019 Jul 9;862:81–7. doi: 10.3897/zookeys.862.35294 (PMC6635403; doi:10.3897/zookeys.862.35294)
Supplement: XML Treatment for Nipponaclerda biwakoensis [file zookeys.862.35294-treatment2.xml]

<!DOCTYPE tp:taxon-treatment
  PUBLIC "-//TaxonX//DTD Taxonomic Treatment Publishing DTD v0 20100105//EN" "tax-treatment-NSO.dtd">
<tp:taxon-treatment xmlns:tp="http://www.plazi.org/taxpub"><tp:treatment-meta><kwd-group><label>Taxon classification</label><kwd><named-content xmlns:xlink="http://www.w3.org/1999/xlink" content-type="kingdom">Animalia</named-content></kwd><kwd><named-content xmlns:xlink="http://www.w3.org/1999/xlink" content-type="order">Hemiptera</named-content></kwd><kwd><named-content xmlns:xlink="http://www.w3.org/1999/xlink" content-type="family">Aclerdidae</named-content></kwd></kwd-group><mixed-citation publication-type="journal"><person-group><name><surname>Schneider</surname><given-names>Scott A.</given-names></name></person-group><article-title>A key to the flat grass scale genus <italic><tp:taxon-name><tp:taxon-name-part taxon-name-part-type="genus" reg="Nipponaclerda">Nipponaclerda</tp:taxon-name-part></tp:taxon-name></italic> (<tp:taxon-name><tp:taxon-name-part taxon-name-part-type="order">Hemiptera</tp:taxon-name-part></tp:taxon-name>, <tp:taxon-name><tp:taxon-name-part taxon-name-part-type="above-genus">Coccomorpha</tp:taxon-name-part></tp:taxon-name>, <tp:taxon-name><tp:taxon-name-part taxon-name-part-type="family">Aclerdidae</tp:taxon-name-part></tp:taxon-name>)</article-title><source>Zookeys</source><day>09</day><month>7</month><year>2019</year><volume>862</volume><fpage>81</fpage><lpage>87</lpage><pub-id pub-id-type="doi">10.3897/zookeys.862.35294</pub-id></mixed-citation></tp:treatment-meta><tp:nomenclature><tp:taxon-name>
            <tp:taxon-name-part taxon-name-part-type="genus" reg="Nipponaclerda">Nipponaclerda</tp:taxon-name-part>
            <tp:taxon-name-part taxon-name-part-type="species" reg="biwakoensis">biwakoensis</tp:taxon-name-part>
          </tp:taxon-name><tp:taxon-authority>(Kuwana, 1907)</tp:taxon-authority></tp:nomenclature><tp:treatment-sec sec-type="material" id="SECID0EAOAE"><title>Material examined.</title><p>UNITED STATES • 11 ♀; Louisiana, Plaquemines Parish, Venice, West Bay South End; <named-content xmlns:xlink="http://www.w3.org/1999/xlink" content-type="dwc:verbatimCoordinates" xlink:type="simple"><named-content content-type="geo-json" specific-use="{&#34;type&#34;:&#34;Point&#34;,&#34;coordinates&#34;:[-89.286667,29.125000]}" id="NCID0EJOAE" xlink:type="simple">29°7.5'N, 89°17.2'W</named-content></named-content>; 1 March 2017; R. Diaz leg.; <italic><tp:taxon-name><tp:taxon-name-part taxon-name-part-type="genus" reg="Phragmites">Phragmites</tp:taxon-name-part><tp:taxon-name-part taxon-name-part-type="species" reg="australis">australis</tp:taxon-name-part></tp:taxon-name></italic>; USNM • 2 immatures; same collection data as for preceding; 1 March 2017; R. Diaz leg.; <italic><tp:taxon-name><tp:taxon-name-part taxon-name-part-type="genus" reg="Phragmites">Phragmites</tp:taxon-name-part><tp:taxon-name-part taxon-name-part-type="species" reg="australis">australis</tp:taxon-name-part></tp:taxon-name></italic>; USNM • 2 ♀; Texas, Jefferson County, Port Arthur, near J.D. Murphree WMA; <named-content xmlns:xlink="http://www.w3.org/1999/xlink" content-type="dwc:verbatimCoordinates" xlink:type="simple"><named-content content-type="geo-json" specific-use="{&#34;type&#34;:&#34;Point&#34;,&#34;coordinates&#34;:[-94.036667,29.886667]}" id="NCID0EHPAE" xlink:type="simple">29°53.2'N, 94°2.2'W</named-content></named-content>; 11 July 2018; I.A. Knight leg.; <italic><tp:taxon-name><tp:taxon-name-part taxon-name-part-type="genus" reg="Phragmites">Phragmites</tp:taxon-name-part><tp:taxon-name-part taxon-name-part-type="species" reg="australis">australis</tp:taxon-name-part></tp:taxon-name></italic>; USNM • 1 ♀; quarantine interception at California, San Diego, originating from Japan; 2 April 1959; L. Widman leg.; <italic><tp:taxon-name><tp:taxon-name-part taxon-name-part-type="genus" reg="Phragmites">Phragmites</tp:taxon-name-part></tp:taxon-name></italic> sp. or rush; CDFA • 3 ♀; quarantine interception at California, Los Angeles, San Pedro, originating from Japan; 22 March 1960; M.F. Brown, Jr. leg.; <italic><tp:taxon-name><tp:taxon-name-part taxon-name-part-type="genus" reg="Phragmites">Phragmites</tp:taxon-name-part><tp:taxon-name-part taxon-name-part-type="species" reg="communis">communis</tp:taxon-name-part></tp:taxon-name></italic> (=<italic><tp:taxon-name><tp:taxon-name-part taxon-name-part-type="genus" reg="Phragmites"/><tp:taxon-name-part taxon-name-part-type="species" reg="australis">australis</tp:taxon-name-part></tp:taxon-name></italic>); USNM • 1 ♀; quarantine interception at California, Stockton, originating from Japan; 25 May 1961; R.E. DeVol leg.; <italic><tp:taxon-name><tp:taxon-name-part taxon-name-part-type="genus" reg="Phragmites">Phragmites</tp:taxon-name-part><tp:taxon-name-part taxon-name-part-type="species" reg="communis">communis</tp:taxon-name-part></tp:taxon-name></italic> (= <italic><tp:taxon-name><tp:taxon-name-part taxon-name-part-type="genus" reg="Phragmites"/><tp:taxon-name-part taxon-name-part-type="species" reg="australis">australis</tp:taxon-name-part></tp:taxon-name></italic>); USNM • same collection data as for preceding; 3 ♀; 25 May 1961; R.E. DeVol leg.; <italic><tp:taxon-name><tp:taxon-name-part taxon-name-part-type="genus" reg="Phragmites">Phragmites</tp:taxon-name-part><tp:taxon-name-part taxon-name-part-type="species" reg="communis">communis</tp:taxon-name-part></tp:taxon-name></italic> (=<italic><tp:taxon-name><tp:taxon-name-part taxon-name-part-type="genus" reg="Phragmites"/><tp:taxon-name-part taxon-name-part-type="species" reg="australis">australis</tp:taxon-name-part></tp:taxon-name></italic>); CDFA • 2 ♀; quarantine interception at Hawaii, originating from Japan; 25 March 1960; L. Chilson leg.; <italic><tp:taxon-name><tp:taxon-name-part taxon-name-part-type="genus" reg="Phragmites">Phragmites</tp:taxon-name-part><tp:taxon-name-part taxon-name-part-type="species" reg="communis">communis</tp:taxon-name-part></tp:taxon-name></italic> (=<italic><tp:taxon-name><tp:taxon-name-part taxon-name-part-type="genus" reg="Phragmites"/><tp:taxon-name-part taxon-name-part-type="species" reg="australis">australis</tp:taxon-name-part></tp:taxon-name></italic>) stems; USNM. CHINA • 2 ♀; Taiwan, Taichung County; <named-content xmlns:xlink="http://www.w3.org/1999/xlink" content-type="dwc:verbatimCoordinates" xlink:type="simple"><named-content content-type="geo-json" specific-use="{&#34;type&#34;:&#34;Point&#34;,&#34;coordinates&#34;:[12.558333,24.320000]}" id="NCID0EVSAE" xlink:type="simple">24°19.2'N, 12°33.5'E</named-content></named-content>; 22 August 2018; S-G. Syu and J-L. Jhu leg.; <italic><tp:taxon-name><tp:taxon-name-part taxon-name-part-type="genus" reg="Phragmites">Phragmites</tp:taxon-name-part><tp:taxon-name-part taxon-name-part-type="species" reg="australis">australis</tp:taxon-name-part></tp:taxon-name></italic>; USNM • 3 ♀; Hong Kong Special Administrative Region, Tin Shui Wai, Hong Kong Wetland Park, fresh water marsh; <named-content xmlns:xlink="http://www.w3.org/1999/xlink" content-type="dwc:verbatimCoordinates" xlink:type="simple"><named-content content-type="geo-json" specific-use="{&#34;type&#34;:&#34;Point&#34;,&#34;coordinates&#34;:[11.006667,22.468333]}" id="NCID0EITAE" xlink:type="simple">22°28.1'N, 11°0.4'E</named-content></named-content>; 7 August 2018; B. Brown leg.; <italic><tp:taxon-name><tp:taxon-name-part taxon-name-part-type="genus" reg="Phragmites">Phragmites</tp:taxon-name-part><tp:taxon-name-part taxon-name-part-type="species" reg="australis">australis</tp:taxon-name-part></tp:taxon-name></italic>; USNM. JAPAN • 2 ♀; Fukuoka, Nishi-Ku, Motooka; <named-content xmlns:xlink="http://www.w3.org/1999/xlink" content-type="dwc:verbatimCoordinates" xlink:type="simple"><named-content content-type="geo-json" specific-use="{&#34;type&#34;:&#34;Point&#34;,&#34;coordinates&#34;:[13.231667,33.591667]}" id="NCID0E2TAE" xlink:type="simple">33°35.5'N, 13°13.9'E</named-content></named-content>; 25 October 2018; H. Tanaka leg.; <italic><tp:taxon-name><tp:taxon-name-part taxon-name-part-type="genus" reg="Phragmites">Phragmites</tp:taxon-name-part><tp:taxon-name-part taxon-name-part-type="species" reg="australis">australis</tp:taxon-name-part></tp:taxon-name></italic>; USNM • 3 ♀, syntype; Omi; August 1902; S.I. Kuwana leg.; on rush; USNM • 5 ♀, syntype; Tokio [Tokyo]; 16 April 1906; S.I. Kuwana leg.; <italic><tp:taxon-name><tp:taxon-name-part taxon-name-part-type="genus" reg="Phragmites">Phragmites</tp:taxon-name-part><tp:taxon-name-part taxon-name-part-type="species" reg="communis">communis</tp:taxon-name-part></tp:taxon-name></italic> (= <italic><tp:taxon-name><tp:taxon-name-part taxon-name-part-type="genus" reg="Phragmites"/><tp:taxon-name-part taxon-name-part-type="species" reg="australis">australis</tp:taxon-name-part></tp:taxon-name></italic>); USNM • 4 immatures; same collection data as for preceding • 1 ♀; Tokyo; 18 October 1953; R. Takahashi leg.; <italic><tp:taxon-name><tp:taxon-name-part taxon-name-part-type="genus" reg="Phragmites">Phragmites</tp:taxon-name-part></tp:taxon-name></italic>; USNM.</p></tp:treatment-sec><tp:treatment-sec sec-type="notes" id="SECID0EHVAE"><title>Notes.</title><p>Adult females of <italic><tp:taxon-name><tp:taxon-name-part taxon-name-part-type="genus" reg="Nipponaclerda">N.</tp:taxon-name-part><tp:taxon-name-part taxon-name-part-type="species" reg="biwakoensis">biwakoensis</tp:taxon-name-part></tp:taxon-name></italic> are similar in appearance to <italic><tp:taxon-name><tp:taxon-name-part taxon-name-part-type="genus" reg="Nipponaclerda">N.</tp:taxon-name-part><tp:taxon-name-part taxon-name-part-type="species" reg="turanica">turanica</tp:taxon-name-part></tp:taxon-name></italic> but the two can be easily distinguished by the traits mentioned above, and in addition by the pattern of sclerotization and by the types of setae located on the anal plate and posterior margin. The posterior end is heavily sclerotized in <italic><tp:taxon-name><tp:taxon-name-part taxon-name-part-type="genus" reg="Nipponaclerda">N.</tp:taxon-name-part><tp:taxon-name-part taxon-name-part-type="species" reg="turanica">turanica</tp:taxon-name-part></tp:taxon-name></italic>, whereas in <italic><tp:taxon-name><tp:taxon-name-part taxon-name-part-type="genus" reg="Nipponaclerda">N.</tp:taxon-name-part><tp:taxon-name-part taxon-name-part-type="species" reg="biwakoensis">biwakoensis</tp:taxon-name-part></tp:taxon-name></italic>, moderate sclerotization is more evenly distributed along the marginal rim, becoming more heavily sclerotized in mature females. <italic><tp:taxon-name><tp:taxon-name-part taxon-name-part-type="genus" reg="Nipponaclerda">N.</tp:taxon-name-part><tp:taxon-name-part taxon-name-part-type="species" reg="biwakoensis">biwakoensis</tp:taxon-name-part></tp:taxon-name></italic> possesses some tuberculate setae on the anal plate and bears only tuberculate or spine-like setae on the posterior body margin. In contrast, only flagellate setae are present on the anal plates of <italic><tp:taxon-name><tp:taxon-name-part taxon-name-part-type="genus" reg="Nipponaclerda">N.</tp:taxon-name-part><tp:taxon-name-part taxon-name-part-type="species" reg="turanica">turanica</tp:taxon-name-part></tp:taxon-name></italic> and several flagellate setae fall on the posterior body margin. <italic><tp:taxon-name><tp:taxon-name-part taxon-name-part-type="genus" reg="Nipponaclerda">N.</tp:taxon-name-part><tp:taxon-name-part taxon-name-part-type="species" reg="biwakoensis">biwakoensis</tp:taxon-name-part></tp:taxon-name></italic> was well-illustrated by <xref ref-type="bibr" rid="B11">McConnell (1954)</xref>; additional illustrations were published by <xref ref-type="bibr" rid="B9">Kuwana (1907</xref>; <xref ref-type="bibr" rid="B10">1932</xref>) and <xref ref-type="bibr" rid="B12">Wang (1994)</xref>.</p><p>Several natural enemies of <italic><tp:taxon-name><tp:taxon-name-part taxon-name-part-type="genus" reg="Nipponaclerda">N.</tp:taxon-name-part><tp:taxon-name-part taxon-name-part-type="species" reg="biwakoensis">biwakoensis</tp:taxon-name-part></tp:taxon-name></italic> are reported in the literature. The parasitoids <italic><tp:taxon-name><tp:taxon-name-part taxon-name-part-type="genus" reg="Astymachus">Astymachus</tp:taxon-name-part><tp:taxon-name-part taxon-name-part-type="species" reg="japonicus">japonicus</tp:taxon-name-part></tp:taxon-name></italic> Howard, <italic><tp:taxon-name><tp:taxon-name-part taxon-name-part-type="genus" reg="Boucekiella">Boucekiella</tp:taxon-name-part><tp:taxon-name-part taxon-name-part-type="species" reg="depressa">depressa</tp:taxon-name-part></tp:taxon-name></italic> Hoffer, <italic><tp:taxon-name><tp:taxon-name-part taxon-name-part-type="genus" reg="Platencyrtus">Platencyrtus</tp:taxon-name-part><tp:taxon-name-part taxon-name-part-type="species" reg="aclerus">aclerus</tp:taxon-name-part></tp:taxon-name></italic> Xu (<tp:taxon-name><tp:taxon-name-part taxon-name-part-type="order">Hymenoptera</tp:taxon-name-part></tp:taxon-name>: <tp:taxon-name><tp:taxon-name-part taxon-name-part-type="family">Encyrtidae</tp:taxon-name-part></tp:taxon-name>), and <italic><tp:taxon-name><tp:taxon-name-part taxon-name-part-type="genus" reg="Aprostocetus">Aprostocetus</tp:taxon-name-part></tp:taxon-name></italic> sp. (<tp:taxon-name><tp:taxon-name-part taxon-name-part-type="order">Hymenoptera</tp:taxon-name-part></tp:taxon-name>: <tp:taxon-name><tp:taxon-name-part taxon-name-part-type="family">Eulophidae</tp:taxon-name-part></tp:taxon-name>) have been reported from the native range (<xref ref-type="bibr" rid="B6">Kaneko 2004</xref>; <xref ref-type="bibr" rid="B15">Xu and Wang 2003</xref>), which includes China, Japan, and South Korea (<xref ref-type="bibr" rid="B3">García Morales et al. 2016</xref>). <xref ref-type="bibr" rid="B8">Knight et al. (2018)</xref> reported <italic><tp:taxon-name><tp:taxon-name-part taxon-name-part-type="genus" reg="Neastymachus">Neastymachus</tp:taxon-name-part><tp:taxon-name-part taxon-name-part-type="species" reg="japonicus">japonicus</tp:taxon-name-part></tp:taxon-name></italic> Tachikawa, <italic><tp:taxon-name><tp:taxon-name-part taxon-name-part-type="genus" reg="Boucekiella">B.</tp:taxon-name-part><tp:taxon-name-part taxon-name-part-type="species" reg="depressa">depressa</tp:taxon-name-part></tp:taxon-name></italic>, and <italic><tp:taxon-name><tp:taxon-name-part taxon-name-part-type="genus" reg="Astymachus">Astymachus</tp:taxon-name-part></tp:taxon-name></italic> sp. (<tp:taxon-name><tp:taxon-name-part taxon-name-part-type="order">Hymenoptera</tp:taxon-name-part></tp:taxon-name>: <tp:taxon-name><tp:taxon-name-part taxon-name-part-type="family">Encyrtidae</tp:taxon-name-part></tp:taxon-name>) parasitizing populations in Louisiana, U.S.A.</p><!--PageBreak--><p>It is difficult at present to determine the origin and timing of invasion to the United States. Specimens of <italic><tp:taxon-name><tp:taxon-name-part taxon-name-part-type="genus" reg="Nipponaclerda">N.</tp:taxon-name-part><tp:taxon-name-part taxon-name-part-type="species" reg="biwakoensis">biwakoensis</tp:taxon-name-part></tp:taxon-name></italic> were encountered in quarantine interceptions originating from Japan three times in California and once in Hawaii, between 1959 and 1961. But populations have only been collected from the U.S. since 2016 (<xref ref-type="bibr" rid="B8">Knight et al. 2018</xref>), suggesting their establishment is a recent event. Infestations have been found in Louisiana and eastern Texas on <italic><tp:taxon-name><tp:taxon-name-part taxon-name-part-type="genus" reg="Phragmites">Phragmites</tp:taxon-name-part><tp:taxon-name-part taxon-name-part-type="species" reg="australis">australis</tp:taxon-name-part></tp:taxon-name></italic>, which appears to be the primary host for this species. <italic><tp:taxon-name><tp:taxon-name-part taxon-name-part-type="genus" reg="Nipponaclerda">N.</tp:taxon-name-part><tp:taxon-name-part taxon-name-part-type="species" reg="biwakoensis">biwakoensis</tp:taxon-name-part></tp:taxon-name></italic> was also reported on species of <italic><tp:taxon-name><tp:taxon-name-part taxon-name-part-type="genus" reg="Agropyron">Agropyron</tp:taxon-name-part></tp:taxon-name></italic> and <italic><tp:taxon-name><tp:taxon-name-part taxon-name-part-type="genus" reg="Juncus">Juncus</tp:taxon-name-part></tp:taxon-name></italic> (<xref ref-type="bibr" rid="B12">Wang 1994</xref>), but these host records should be confirmed through further sampling.</p></tp:treatment-sec><ref-list><ref id="B11"><mixed-citation xmlns:xlink="http://www.w3.org/1999/xlink" xlink:type="simple"><person-group><name name-style="western"><surname>McConnell</surname><given-names>HS</given-names></name></person-group> (<year>1954</year>) <article-title>A classification of the coccid family <tp:taxon-name><tp:taxon-name-part taxon-name-part-type="family">Aclerdidae</tp:taxon-name-part></tp:taxon-name> (<tp:taxon-name><tp:taxon-name-part taxon-name-part-type="superfamily">Coccoidea</tp:taxon-name-part></tp:taxon-name>, <tp:taxon-name><tp:taxon-name-part taxon-name-part-type="suborder">Homoptera</tp:taxon-name-part></tp:taxon-name>).</article-title><source>Bulletin of the Maryland Agriculture Experiment Station A</source><volume>75</volume>: <fpage>1</fpage>–<lpage>121</lpage>.</mixed-citation></ref><ref id="B9"><mixed-citation xmlns:xlink="http://www.w3.org/1999/xlink" xlink:type="simple"><person-group><name name-style="western"><surname>Kuwana</surname><given-names>S</given-names></name></person-group> (<year>1907</year>) <article-title><tp:taxon-name><tp:taxon-name-part taxon-name-part-type="family">Coccidae</tp:taxon-name-part></tp:taxon-name> of Japan, I. A synoptical list of <tp:taxon-name><tp:taxon-name-part taxon-name-part-type="family">Coccidae</tp:taxon-name-part></tp:taxon-name> of Japan with descriptions of thirteen new species.</article-title><source>Bulletin of the Imperial Central Agricultural Experiment Station, Japan</source><volume>1</volume>: <fpage>177</fpage>–<lpage>212</lpage>.</mixed-citation></ref><ref id="B10"><mixed-citation xmlns:xlink="http://www.w3.org/1999/xlink" xlink:type="simple"><person-group><name name-style="western"><surname>Kuwana</surname><given-names>S</given-names></name></person-group> (<year>1932</year>) <article-title>The genus <italic><tp:taxon-name><tp:taxon-name-part taxon-name-part-type="genus">Aclerda</tp:taxon-name-part></tp:taxon-name></italic> in Japan, including Formosa.</article-title><source>Philippine Journal of Science</source><volume>48</volume>: <fpage>57</fpage>–<lpage>66</lpage>.</mixed-citation></ref><ref id="B12"><mixed-citation xmlns:xlink="http://www.w3.org/1999/xlink" xlink:type="simple"><person-group><name name-style="western"><surname>Wang</surname><given-names>T-C</given-names></name></person-group> (<year>1994</year>) <source>Economic insect fauna of China: <tp:taxon-name><tp:taxon-name-part taxon-name-part-type="suborder">Homoptera</tp:taxon-name-part></tp:taxon-name>: <tp:taxon-name><tp:taxon-name-part taxon-name-part-type="superfamily">Coccoidea</tp:taxon-name-part></tp:taxon-name>: <tp:taxon-name><tp:taxon-name-part taxon-name-part-type="family">Coccidae</tp:taxon-name-part></tp:taxon-name>, <tp:taxon-name><tp:taxon-name-part taxon-name-part-type="family">Asterolecaniidae</tp:taxon-name-part></tp:taxon-name>, <tp:taxon-name><tp:taxon-name-part taxon-name-part-type="family">Lecanodiaspididae</tp:taxon-name-part></tp:taxon-name>, <tp:taxon-name><tp:taxon-name-part taxon-name-part-type="family">Cerococcidae</tp:taxon-name-part></tp:taxon-name>, <tp:taxon-name><tp:taxon-name-part taxon-name-part-type="family">Aclerdidae</tp:taxon-name-part></tp:taxon-name> [English translation].</source><publisher-name>Boletin del Museo de Entomologia de la Universidad del Valle Science Press Beijing</publisher-name>, <publisher-loc>China</publisher-loc>, <size units="page">302 pp</size>.</mixed-citation></ref><ref id="B6"><mixed-citation xmlns:xlink="http://www.w3.org/1999/xlink" xlink:type="simple"><person-group><name name-style="western"><surname>Kaneko</surname><given-names>S</given-names></name></person-group> (<year>2004</year>) <article-title>Within‐plant vertical distributions of the scale insect <italic><tp:taxon-name><tp:taxon-name-part taxon-name-part-type="genus">Nipponaclerda</tp:taxon-name-part><tp:taxon-name-part taxon-name-part-type="species">biwakoensis</tp:taxon-name-part></tp:taxon-name></italic> and its five parasitoids that exhibit frequent successful multiparasitism on the common reed.</article-title><source>Entomological Science</source><volume>7</volume>: <fpage>331</fpage>–<lpage>339</lpage>. <ext-link xlink:type="simple" ext-link-type="doi" xlink:href="10.1111/j.1479-8298.2004.00081.x">https://doi.org/10.1111/j.1479-8298.2004.00081.x</ext-link></mixed-citation></ref><ref id="B15"><mixed-citation xmlns:xlink="http://www.w3.org/1999/xlink" xlink:type="simple"><person-group><name name-style="western"><surname>Xu</surname><given-names>Z</given-names></name><name name-style="western"><surname>Wang</surname><given-names>H</given-names></name></person-group> (<year>2003</year>) <article-title>Two genera of <italic><tp:taxon-name><tp:taxon-name-part taxon-name-part-type="genus">Cheiloneurini</tp:taxon-name-part></tp:taxon-name></italic> (<tp:taxon-name><tp:taxon-name-part taxon-name-part-type="order">Hymenoptera</tp:taxon-name-part></tp:taxon-name>: <tp:taxon-name><tp:taxon-name-part taxon-name-part-type="family">Encyrtidae</tp:taxon-name-part></tp:taxon-name>) newly recorded from China with descriptions of two new species.</article-title><source>Entomologia Sinica</source><volume>10</volume>: <fpage>149</fpage>–<lpage>153</lpage>. <ext-link xlink:type="simple" ext-link-type="doi" xlink:href="10.1111/j.1744-7917.2003.tb00378.x">https://doi.org/10.1111/j.1744-7917.2003.tb00378.x</ext-link></mixed-citation></ref><ref id="B3"><mixed-citation xmlns:xlink="http://www.w3.org/1999/xlink" xlink:type="simple"><person-group><name name-style="western"><surname>García Morales</surname><given-names>M</given-names></name><name name-style="western"><surname>Denno</surname><given-names>BD</given-names></name><name name-style="western"><surname>Miller</surname><given-names>DR</given-names></name><name name-style="western"><surname>Miller</surname><given-names>GL</given-names></name><name name-style="western"><surname>Ben-Dov</surname><given-names>Y</given-names></name><name name-style="western"><surname>Hardy</surname><given-names>NB</given-names></name></person-group> (<year>2016</year>) ScaleNet: A Literature-based model of scale insect biology and systematics. Database 2016: bav118. <ext-link xlink:type="simple" ext-link-type="doi" xlink:href="10.1093/database/bav118">https://doi.org/10.1093/database/bav118</ext-link></mixed-citation></ref><ref id="B8"><mixed-citation xmlns:xlink="http://www.w3.org/1999/xlink" xlink:type="simple"><person-group><name name-style="western"><surname>Knight</surname><given-names>IA</given-names></name><name name-style="western"><surname>Wilson</surname><given-names>BE</given-names></name><name name-style="western"><surname>Gill</surname><given-names>M</given-names></name><name name-style="western"><surname>Aviles</surname><given-names>L</given-names></name><name name-style="western"><surname>Cronin</surname><given-names>JT</given-names></name><name name-style="western"><surname>Nyman</surname><given-names>JA</given-names></name><name name-style="western"><surname>Schneider</surname><given-names>SA</given-names></name><name name-style="western"><surname>Diaz</surname><given-names>R</given-names></name></person-group> (<year>2018</year>) <article-title>Invasion of <italic><tp:taxon-name><tp:taxon-name-part taxon-name-part-type="genus">Nipponaclerda</tp:taxon-name-part><tp:taxon-name-part taxon-name-part-type="species">biwakoensis</tp:taxon-name-part></tp:taxon-name></italic> (<tp:taxon-name><tp:taxon-name-part taxon-name-part-type="order">Hemiptera</tp:taxon-name-part></tp:taxon-name>: <tp:taxon-name><tp:taxon-name-part taxon-name-part-type="family">Aclerdidae</tp:taxon-name-part></tp:taxon-name>) and <italic><tp:taxon-name><tp:taxon-name-part taxon-name-part-type="genus">Phragmites</tp:taxon-name-part><tp:taxon-name-part taxon-name-part-type="species">australis</tp:taxon-name-part></tp:taxon-name></italic> die-back in southern Louisiana, USA.</article-title><source>Biological Invasions</source><volume>20</volume>: <fpage>2739</fpage>–<lpage>2744</lpage>. <ext-link xlink:type="simple" ext-link-type="doi" xlink:href="10.1007/s10530-018-1749-5">https://doi.org/10.1007/s10530-018-1749-5</ext-link></mixed-citation></ref></ref-list></tp:taxon-treatment>
